# Supplementary material for: Eicosapentaenoic acid influences the pathogenesis of Candida albicans in Caenorhabditis elegans via inhibition of hyphal formation and stimulation of the host immune response
Source: Med Microbiol Immunol. 2023 Sep 6;212(5):349–68. doi: 10.1007/s00430-023-00777-6 (PMC10501937; doi:10.1007/s00430-023-00777-6)
Supplement: Supplementary file 2 — Supplementary file2 (XLSX 11 KB) [file 430_2023_777_MOESM2_ESM.xlsx]

## Sheet: Sheet1
Gene	C. elegans control_rep1	C. elegans control_rep2	C. elegans control_rep3	C. elegans_EPA_rep1	C. elegans_EPA_rep2	C. elegans_EPA_rep3
abf-2	20	20	48.34	208.83	128.63	124.74
abf-3	20	20	36.83	183.18	80.77	90.72
atf-7	33.5	198.97	56.78	212.49	116.67	147.41
cht-1	20	20	37.6	238.14	119.66	113.4
clec-60	287.9	612.82	346.08	824.32	541.46	416.73
clec-67	20	159.17	46.04	260.12	95.73	113.4
cnc-2	20	20	20	20	32.91	20
cnc-4	20	20	20	95.26	40.39	62.37
cnc-5	20	159.17	29.16	150.21	67.31	87.88
cnc-6	20	20	20	20	20	20
col-179	34.86	20	46.81	124.56	70.3	68.04
cyp-14A2	31.6	20	49.11	344.38	149.57	138.91
cyp-29A2	20	238.76	33.76	212.49	110.69	87.88
cyp-29A3	20	20	31.46	234.47	109.19	107.73
cyp-32A1	20	159.17	39.9	238.14	104.7	107.73
cyp-33C1	20	20	28.39	212.49	86.75	79.38
cyp-33E1	23.42	20	46.81	230.81	104.7	107.73
cyp-33E2	20	20	24.56	20	38.89	20
cyp-37A1	28.33	175.09	56.02	304.08	151.07	130.41
cyp-37B1	21.79	20	49.88	227.15	121.16	96.39
cyp-42A1	20	20	20	20	20	20
daf-16	47.12	20	85.18	359.04	213.89	187.1
elo-1	77.08	191.01	94.38	307.75	330.56	192.77
elo-2	44.12	20	50.65	109.91	74.79	76.54
elo-3	33.5	20	58.32	230.81	142.1	161.59
elo-4	20	20	20.72	20	20	20
elo-5	116.3	302.43	136.59	457.96	433.77	337.35
elo-6	138.09	334.26	166.52	421.32	323.08	283.49
elo-7	20	20	31.46	183.18	79.27	119.07
elo-8	20	20	36.83	194.17	95.73	87.88
elo-9	20	175.09	59.09	260.12	131.63	133.24
emb-8	23.7	20	44.51	201.5	113.68	76.54
fat-1	187.67	326.31	166.52	128.23	124.15	147.41
fat-2	214.36	222.84	261.67	450.63	367.95	343.02
fat-3	201.56	286.51	232.51	428.65	345.52	238.13
fat-4	149.53	278.55	178.79	560.54	367.95	277.82
fat-5	34.32	20	32.23	95.26	110.69	79.38
fat-6	250.86	445.69	313.08	952.55	806.21	629.35
fat-7	20	20	20	20	20	20
fipr-22	20	20	20	73.27	41.88	65.2
ilys-2	20.97	20	42.2	227.15	88.25	90.72
ilys-5	134.28	183.05	177.26	168.53	164.53	124.74
lys-2	22.33	167.13	49.88	285.77	145.09	155.92
lys-4	443.97	827.7	517.96	608.17	471.16	348.69
lys-5	24.51	20	52.18	183.18	101.71	104.89
lys-6	41.13	20	71.36	282.1	134.62	141.75
lys-7	80.35	20	104.36	289.43	125.64	153.08
mboa-7	20.97	20	36.83	197.84	121.16	136.08
nhr-49	20.43	20	42.97	197.84	119.66	99.22
rps-2	1108.02	1201.76	1195.53	1436.15	1323.74	1374.93
rps-23	1982.07	1798.66	1662.85	1443.48	1537.63	1289.88
rps-4	650.16	660.57	718.24	688.77	701.51	805.11
spp-1	148.99	318.35	150.4	241.8	210.9	153.08
spp-12	20	20	33.76	256.46	107.69	121.9
spp-14	661.05	803.83	646.88	853.63	607.27	635.02
spp-2	274.28	445.69	346.84	666.79	513.04	385.55
spp-23	46.3	238.76	77.5	560.54	396.37	340.19
spp-3	239.96	270.59	201.05	274.77	272.23	198.44
spp-4	61.01	222.84	95.15	285.77	182.48	240.97
spp-8	92.88	214.88	120.47	98.92	112.18	113.4
