# Supplementary material for: Eicosapentaenoic acid influences the pathogenesis of Candida albicans in Caenorhabditis elegans via inhibition of hyphal formation and stimulation of the host immune response
Source: Med Microbiol Immunol. 2023 Sep 6;212(5):349–68. doi: 10.1007/s00430-023-00777-6 (PMC10501937; doi:10.1007/s00430-023-00777-6)
Supplement: Supplementary file 3 — Supplementary file3 (XLSX 11 KB) [file 430_2023_777_MOESM3_ESM.xlsx]

## Sheet: Sheet1
Gene	C. elegans control_rep1	C. elegans control_rep2	C. elegans control_rep3	C. elegans_infected_rep1	C. elegans_infected_rep2	C. elegans_infected_rep3
abf-2	20	20	48.34	20	20	20
abf-3	20	20	36.83	20	20	20
atf-7	33.5	198.97	56.78	45.9	39.04	40.15
cht-1	20	20	37.6	20	20	20
clec-60	287.9	612.82	346.08	150.71	153.37	136.86
clec-67	20	159.17	46.04	20	20	20
cnc-2	20	20	20	20	20	20
cnc-4	20	20	20	20	20	20
cnc-5	20	159.17	29.16	20	20	20
cnc-6	20	20	20	20	20	20
col-179	34.86	20	46.81	35.96	43.22	47.45
cyp-14A2	31.6	20	49.11	24.48	20	40.15
cyp-29A2	20	238.76	33.76	50.49	44.62	78.47
cyp-29A3	20	20	31.46	22.95	20	20
cyp-32A1	20	159.17	39.9	20	20	20
cyp-33C1	20	20	28.39	20	20	20
cyp-33E1	23.42	20	46.81	20	20	20
cyp-33E2	20	20	24.56	20	20	20
cyp-37A1	28.33	175.09	56.02	24.48	33.46	40.15
cyp-37B1	21.79	20	49.88	20	20	20
cyp-42A1	20	20	20	20	20	20
daf-16	47.12	20	85.18	39.78	41.83	20
elo-1	77.08	191.01	94.38	76.5	57.16	69.34
elo-2	44.12	20	50.65	35.96	37.64	54.74
elo-3	33.5	20	58.32	39.78	48.8	49.27
elo-4	20	20	20.72	20	20	20
elo-5	116.3	302.43	136.59	92.57	61.35	74.82
elo-6	138.09	334.26	166.52	84.16	80.87	122.26
elo-7	20	20	31.46	20	20	20
elo-8	20	20	36.83	20	20	20
elo-9	20	175.09	59.09	39.02	40.43	72.99
emb-8	23.7	20	44.51	20	32.07	38.32
fat-1	187.67	326.31	166.52	200.44	200.77	218.98
fat-2	214.36	222.84	261.67	206.56	179.86	213.5
fat-3	201.56	286.51	232.51	135.41	118.51	145.98
fat-4	149.53	278.55	178.79	117.82	117.12	144.16
fat-5	34.32	20	32.23	22.19	20	36.5
fat-6	250.86	445.69	313.08	135.41	145	149.63
fat-7	20	20	20	20	20	20
fipr-22	20	20	20	20	20	20
ilys-2	20.97	20	42.2	23.72	33.46	36.5
ilys-5	134.28	183.05	177.26	47.43	61.35	82.12
lys-2	22.33	167.13	49.88	20	20	20
lys-4	443.97	827.7	517.96	121.64	135.24	107.66
lys-5	24.51	20	52.18	20	20	20
lys-6	41.13	20	71.36	20	20	20
lys-7	80.35	20	104.36	49.73	62.74	20
mboa-7	20.97	20	36.83	20	20	20
nhr-49	20.43	20	42.97	20	20	20
rps-2	1108.02	1201.76	1195.53	621.98	627.41	647.81
rps-23	1982.07	1798.66	1662.85	1195.77	1218.57	1197.08
rps-4	650.16	660.57	718.24	656.41	638.56	629.56
spp-1	148.99	318.35	150.4	78.04	89.23	80.29
spp-12	20	20	33.76	20	20	20
spp-14	661.05	803.83	646.88	283.83	323.46	266.42
spp-2	274.28	445.69	346.84	92.57	76.68	129.56
spp-23	46.3	238.76	77.5	36.72	20	36.5
spp-3	239.96	270.59	201.05	142.3	140.82	124.09
spp-4	61.01	222.84	95.15	33.66	33.46	36.5
spp-8	92.88	214.88	120.47	51.26	46.01	47.45
