# Supplementary material for: Eicosapentaenoic acid influences the pathogenesis of Candida albicans in Caenorhabditis elegans via inhibition of hyphal formation and stimulation of the host immune response
Source: Med Microbiol Immunol. 2023 Sep 6;212(5):349–68. doi: 10.1007/s00430-023-00777-6 (PMC10501937; doi:10.1007/s00430-023-00777-6)
Supplement: Supplementary file 4 — Supplementary file4 (XLSX 11 KB) [file 430_2023_777_MOESM4_ESM.xlsx]

## Sheet: Sheet1
Gene	C. elegans_uninfected_EPA_rep1	C. elegans_uninfected_EPA_rep2	C. elegans_uninfected_EPA_rep3	C. elegans_infected_EPA_rep1	C. elegans_infected_EPA_rep2	C. elegans_infected_EPA_rep3
abf-2	146.03	89.95	87.22	20	20	174.89
abf-3	128.09	56.48	63.43	20	20	147.99
atf-7	148.59	81.58	103.08	20	272.72	201.8
cht-1	166.52	83.67	79.29	20	20	20
clec-60	576.42	378.62	291.4	243.77	471.07	356.51
clec-67	181.89	66.94	79.29	125.01	297.52	215.25
cnc-2	20	23.01	20	20	20	20
cnc-4	66.61	28.24	43.61	20	20	20
cnc-5	105.04	47.07	61.45	131.26	260.33	20
cnc-6	20	20	20	20	20	20
col-179	87.1	49.16	47.58	20	20	147.99
cyp-14A2	240.81	104.59	97.13	131.26	285.12	134.53
cyp-29A2	148.59	77.4	61.45	225.02	371.9	289.25
cyp-29A3	163.96	76.35	75.33	20	20	20
cyp-32A1	166.52	73.21	75.33	20	20	134.53
cyp-33C1	148.59	60.66	55.51	20	20	20
cyp-33E1	161.4	73.21	75.33	20	20	20
cyp-33E2	20	27.19	20	20	20	20
cyp-37A1	212.63	105.64	91.19	150.01	347.1	174.89
cyp-37B1	158.84	84.72	67.4	20	20	20
cyp-42A1	20	20	20	20	20	20
daf-16	251.06	149.57	130.83	20	20	174.89
elo-1	215.2	231.15	134.8	20	20	141.26
elo-2	76.86	52.3	53.52	20	20	168.17
elo-3	161.4	99.36	112.99	20	20	195.07
elo-4	20	20	20	20	20	20
elo-5	320.23	303.32	235.9	20	20	20
elo-6	294.61	225.92	198.23	143.76	247.93	181.62
elo-7	128.09	55.43	83.26	20	20	20
elo-8	135.78	66.94	61.45	20	20	147.99
elo-9	181.89	92.04	93.17	250.02	471.07	289.25
emb-8	140.9	79.49	53.52	20	20	134.53
fat-1	89.66	86.81	103.08	156.26	322.31	235.43
fat-2	315.11	257.3	239.86	262.52	20	329.61
fat-3	299.74	241.61	166.52	225.02	334.71	201.8
fat-4	391.96	257.3	194.27	262.52	371.9	282.52
fat-5	66.61	77.4	55.51	20	20	20
fat-6	666.08	563.75	440.08	256.27	433.88	289.25
fat-7	20	20	20	20	20	20
fipr-22	51.24	29.29	45.59	20	20	20
ilys-2	158.84	61.71	63.43	20	20	181.62
ilys-5	117.85	115.05	87.22	20	20	20
lys-2	199.82	101.45	109.03	20	20	174.89
lys-4	425.27	329.46	243.83	275.02	409.08	262.34
lys-5	128.09	71.12	73.35	20	20	20
lys-6	197.26	94.13	99.12	20	20	20
lys-7	202.39	87.86	107.05	143.76	20	154.71
mboa-7	138.34	84.72	95.15	20	20	141.26
nhr-49	138.34	83.67	69.38	20	20	20
rps-2	1004.25	925.64	961.43	718.8	830.57	713.03
rps-23	1009.37	1075.21	901.96	1143.83	929.74	1049.36
rps-4	481.63	490.54	562.98	593.79	632.22	652.49
spp-1	169.08	147.47	107.05	137.51	20	20
spp-12	179.33	75.31	85.24	20	20	20
spp-14	596.91	424.64	444.04	481.28	495.86	558.31
spp-2	466.26	358.75	269.6	281.27	421.48	316.15
spp-23	391.96	277.17	237.88	181.26	322.31	188.35
spp-3	192.14	190.36	138.76	20	20	174.89
spp-4	199.82	127.6	168.5	20	20	161.44
spp-8	69.17	78.44	79.29	168.76	20	20
