# Supplementary material for: Eicosapentaenoic acid influences the pathogenesis of Candida albicans in Caenorhabditis elegans via inhibition of hyphal formation and stimulation of the host immune response
Source: Med Microbiol Immunol. 2023 Sep 6;212(5):349–68. doi: 10.1007/s00430-023-00777-6 (PMC10501937; doi:10.1007/s00430-023-00777-6)
Supplement: Supplementary file 5 — Supplementary file5 (XLSX 14 KB) [file 430_2023_777_MOESM5_ESM.xlsx]

## Sheet: Sheet1
ORF	C. albicans control_rep1	C. albicans control_rep2	C. albicans control_rep3	C. alicans_EPA_rep1	C. alicans_EPA_rep2	C. alicans_EPA_rep3
orf19.6124	24.85	20	20	92.06	82.01	71.66
orf19.5007	158.15	158.15	158.15	158.15	158.15	158.15
orf19.2331	27.56	20	26.57	20	20	51.89
orf19.2752	26.21	20	34.16	63.73	76.15	97.61
orf19.2272	27.11	20	20	61.37	102.51	58.07
orf19.7381	28.92	20	34.16	20	61.5	72.9
orf19.5741	473.56	386.01	541.52	143.99	164.01	181.63
orf19.1816	24.85	20	20	20	20	58.07
orf19.4766	20	20	29.1	20	58.58	40.77
orf19.166	39.31	22.79	58.2	153.43	76.15	81.55
orf19.5343	32.53	20	44.28	61.37	70.29	60.54
orf19.723	36.15	24.13	29.1	20	20	40.77
orf19.976	62.36	46.24	56.94	82.62	76.15	75.37
orf19.4056	113.87	107.89	134.12	73.18	131.8	109.97
orf19.4670	30.73	20	29.1	59.01	73.22	79.08
orf19.6000	76.82	52.94	89.83	66.09	58.58	80.31
orf19.5958	20	20	20	68.46	20	70.43
orf19.4433	20	20	20	70.82	79.08	70.43
orf19.1187	256.21	212.44	254.31	115.67	131.8	140.86
orf19.7359	32.53	20	26.57	92.06	70.29	91.43
orf19.7374	36.6	31.5	39.22	80.26	87.86	71.66
orf19.6514	404.42	339.76	450.43	148.71	128.87	130.97
orf19.5849	38.41	26.81	26.57	84.98	61.5	81.55
orf19.3127	22.59	20	20	20	20	49.42
orf19.610	106.19	100.52	108.81	106.22	64.43	103.79
orf19.5498	20	20	20	47.21	20	84.02
orf19.6817	37.05	32.17	39.22	61.37	61.5	58.07
orf19.2054	34.34	29.49	30.37	80.26	90.79	98.85
orf19.5729	23.95	20	20	63.73	79.08	59.31
orf19.6680	51.97	33.51	60.73	84.98	181.59	117.38
orf19.5389	42.48	28.82	41.75	84.98	146.44	113.67
orf19.1093	65.07	52.94	69.59	70.82	87.86	87.73
orf19.1944	56.03	52.27	56.94	80.26	96.65	128.5
orf19.4000	69.59	54.28	92.36	82.62	105.44	87.73
orf19.1973	25.3	20	20	77.9	84.94	91.43
orf19.921	79.98	69.7	96.16	87.34	61.5	86.49
orf19.3328	20	20	20	20	20	20
orf19.4775	51.97	47.58	67.06	99.14	102.51	112.44
orf19.3160	286.03	205.74	313.78	250.22	202.09	243.41
orf19.1321	30.73	25.47	30.37	103.86	128.87	93.9
orf19.5604	20	20	20	61.37	73.22	37.07
orf19.232	20	20	20	20	20	20
orf19.6309	22.14	20	29.1	80.26	20	66.72
orf19.2119	102.12	96.5	139.18	108.58	146.44	119.85
orf19.7516	36.15	20	44.28	96.78	120.08	109.97
orf19.2012	20	20	20	70.82	70.29	64.25
orf19.5107	39.31	20	39.22	66.09	70.29	72.9
orf19.7150	69.59	49.59	75.91	68.46	117.15	93.9
orf19.4972	20	20	20	20	20	45.72
orf19.1543	29.82	20	35.43	54.29	84.94	51.89
orf19.6420	29.37	24.13	26.57	20	99.58	72.9
orf19.1253	30.73	20	46.81	54.29	93.72	64.25
orf19.3986	32.99	32.84	37.96	87.34	128.87	122.32
orf19.5558	32.99	20	31.63	70.82	111.29	84.02
orf19.6102	26.66	28.82	31.63	51.93	70.29	53.13
orf19.2823	31.18	20.1	36.69	20	20	59.31
orf19.4590	20.79	20	20	56.65	64.43	70.43
orf19.2747	24.4	20	32.9	68.46	58.58	53.13
orf19.7247	497.96	411.47	538.99	188.84	169.87	207.58
orf19.4662	29.82	20.77	20	63.73	90.79	88.96
orf19.4998	72.3	53.61	80.98	94.42	84.94	65.49
orf19.513	21.69	20	20	68.46	123.01	100.08
orf19.2315	40.67	23.46	40.49	63.73	93.72	97.61
orf19.3753	48.8	36.19	60.73	70.82	102.51	70.43
orf19.3969	39.31	24.13	41.75	54.29	76.15	76.61
orf19.6011	28.47	20	20	51.93	64.43	79.08
orf19.971	25.76	21.44	40.49	80.26	117.15	82.78
orf19.1032	24.4	20.1	36.69	59.01	67.36	56.84
orf19.5768	74.11	52.94	82.24	122.75	108.37	106.26
orf19.5871	42.48	28.15	51.87	75.54	161.08	139.62
orf19.831	35.7	20.77	34.16	70.82	140.58	100.08
orf19.5759	38.41	32.17	39.22	106.22	128.87	118.62
orf19.422	33.44	22.79	40.49	118.03	87.86	103.79
orf19.7622	44.74	30.16	36.69	125.11	90.79	105.02
orf19.7136	66.43	52.27	51.87	89.7	120.08	93.9
orf19.6798	104.83	89.8	113.87	101.5	120.08	132.21
orf19.6173	74.11	48.25	73.38	134.55	158.15	134.68
orf19.4961	217.8	166.2	227.74	146.35	134.72	95.14
orf19.5657	34.34	26.81	20	77.9	87.86	87.73
orf19.4545	28.92	20	32.9	59.01	120.08	61.78
orf19.6734	45.19	39.54	54.41	96.78	64.43	107.5
orf19.6814	3298.66	2573.37	2679.78	1529.62	1587.41	1388.8
orf19.6985	22.14	20.1	31.63	63.73	20	70.43
orf19.5908	50.61	34.85	58.2	82.62	102.51	128.5
orf19.4585	54.22	41.55	63.26	80.26	108.37	117.38
orf19.6109	54.22	45.57	49.34	82.62	105.44	103.79
orf19.7570	62.36	56.29	69.59	73.18	73.22	81.55
orf19.1822	20.79	20	20	59.01	108.37	65.49
orf19.3618	175.33	140.06	155.62	87.34	76.15	82.78
orf19.2423	24.85	20	26.57	73.18	93.72	76.61
orf19.2647	20	20	39.22	70.82	96.65	76.61
orf19.3305	27.11	20	20	68.46	61.5	72.9
orf19.3405	46.99	30.83	54.41	110.94	155.23	139.62
orf19.5133	35.7	26.14	39.22	80.26	125.94	93.9
orf19.1168	36.6	20	20	73.18	70.29	86.49
orf19.5940	27.11	20	20	84.98	82.01	76.61
orf19.1685	20.33	20	20	66.09	58.58	70.43
orf19.1027	20	20	20	47.21	20	48.19
orf19.1191	37.51	33.51	41.75	77.9	76.15	76.61
orf19.1783	49.25	37.53	58.2	84.98	93.72	87.73
orf19.1860	47.45	36.19	39.22	77.9	99.58	79.08
orf19.2184	20	20	25.3	51.93	79.08	61.78
orf19.2241	28.02	20	20	84.98	79.08	98.85
orf19.23	29.37	20	20	77.9	84.94	92.67
orf19.2738	21.69	20	20	47.21	64.43	74.14
orf19.3040	35.7	29.49	48.08	94.42	87.86	88.96
orf19.3187	23.05	20	20	47.21	20	49.42
orf19.3188	22.14	24.8	43.02	51.93	99.58	88.96
orf19.3794	20	20	20	77.9	102.51	81.55
orf19.391	25.76	20	20	54.29	20	51.89
orf19.4099	56.03	34.18	72.12	165.24	143.51	112.44
orf19.4342	29.82	20	31.63	68.46	64.43	70.43
orf19.454	41.12	32.17	59.47	20	67.36	56.84
orf19.4769	20	20	20	47.21	67.36	58.07
orf19.4884	20	20	20	56.65	82.01	35.83
orf19.4941	556.25	434.93	637.68	203	172.8	205.11
orf19.5058	52.87	45.57	67.06	87.34	70.29	98.85
orf19.5312	21.24	20	31.63	56.65	76.15	74.14
orf19.5542	20	20	20	56.65	120.08	88.96
orf19.5859	28.92	23.46	20	99.14	114.22	124.79
orf19.6577	20	20	20	47.21	58.58	51.89
orf19.7221	24.85	20	25.3	59.01	64.43	63.01
orf19.922	40.22	26.81	44.28	77.9	84.94	77.84
