# Supplementary material for: Eicosapentaenoic acid influences the pathogenesis of Candida albicans in Caenorhabditis elegans via inhibition of hyphal formation and stimulation of the host immune response
Source: Med Microbiol Immunol. 2023 Sep 6;212(5):349–68. doi: 10.1007/s00430-023-00777-6 (PMC10501937; doi:10.1007/s00430-023-00777-6)
Supplement: Supplementary file 6 — Supplementary file6 (XLSX 11 KB) [file 430_2023_777_MOESM6_ESM.xlsx]

## Sheet: Sheet1
Gene	C elegans_ infected_No EPA_rep1	C elegans_ infected_No EPA_rep2	C elegans_ infected_No EPA_rep3	C elegans_ infected_ EPA_rep1	C elegans_ infected_ EPA_rep2	C elegans_ infected_ EPA_rep3
abf-2	20	20	20	20	20	174.89
abf-3	20	20	20	20	20	147.99
atf-7	45.9	39.04	40.15	20	272.72	201.8
cht-1	20	20	20	20	20	20
clec-60	150.71	153.37	136.86	243.77	471.07	356.51
clec-67	20	20	20	125.01	297.52	215.25
cnc-2	20	20	20	20	20	20
cnc-4	20	20	20	20	20	20
cnc-5	20	20	20	131.26	260.33	20
cnc-6	20	20	20	20	20	20
col-179	35.96	43.22	47.45	20	20	147.99
cyp-14A2	24.48	20	40.15	131.26	285.12	134.53
cyp-29A2	50.49	44.62	78.47	225.02	371.9	289.25
cyp-29A3	22.95	20	20	20	20	20
cyp-32A1	20	20	20	20	20	134.53
cyp-33C1	20	20	20	20	20	20
cyp-33E1	20	20	20	20	20	20
cyp-33E2	20	20	20	20	20	20
cyp-37A1	24.48	33.46	40.15	150.01	347.1	174.89
cyp-37B1	20	20	20	20	20	20
cyp-42A1	20	20	20	20	20	20
daf-16	39.78	41.83	20	20	20	174.89
elo-1	76.5	57.16	69.34	20	20	141.26
elo-2	35.96	37.64	54.74	20	20	168.17
elo-3	39.78	48.8	49.27	20	20	195.07
elo-4	20	20	20	20	20	20
elo-5	92.57	61.35	74.82	20	20	20
elo-6	84.16	80.87	122.26	143.76	247.93	181.62
elo-7	20	20	20	20	20	20
elo-8	20	20	20	20	20	147.99
elo-9	39.02	40.43	72.99	250.02	471.07	289.25
emb-8	20	32.07	38.32	20	20	134.53
fat-1	200.44	200.77	218.98	156.26	322.31	235.43
fat-2	206.56	179.86	213.5	262.52	20	329.61
fat-3	135.41	118.51	145.98	225.02	334.71	201.8
fat-4	117.82	117.12	144.16	262.52	371.9	282.52
fat-5	22.19	20	36.5	20	20	20
fat-6	135.41	145	149.63	256.27	433.88	289.25
fat-7	20	20	20	20	20	20
fipr-22	20	20	20	20	20	20
ilys-2	23.72	33.46	36.5	20	20	181.62
ilys-5	47.43	61.35	82.12	20	20	20
lys-2	20	20	20	20	20	174.89
lys-4	121.64	135.24	107.66	275.02	409.08	262.34
lys-5	20	20	20	20	20	20
lys-6	20	20	20	20	20	20
lys-7	49.73	62.74	20	143.76	20	154.71
mboa-7	20	20	20	20	20	141.26
nhr-49	20	20	20	20	20	20
rps-2	621.98	627.41	647.81	718.8	830.57	713.03
rps-23	1195.77	1218.57	1197.08	1143.83	929.74	1049.36
rps-4	656.41	638.56	629.56	593.79	632.22	652.49
spp-1	78.04	89.23	80.29	137.51	20	20
spp-12	20	20	20	20	20	20
spp-14	283.83	323.46	266.42	481.28	495.86	558.31
spp-2	92.57	76.68	129.56	281.27	421.48	316.15
spp-23	36.72	20	36.5	181.26	322.31	188.35
spp-3	142.3	140.82	124.09	20	20	174.89
spp-4	33.66	33.46	36.5	20	20	161.44
spp-8	51.26	46.01	47.45	168.76	20	20
